# Supplementary material for: Explicit solvation thermodynamics in ionic solution: extending grid inhomogeneous solvation theory to solvation free energy of salt–water mixtures
Source: J Comput Aided Mol Des. 2022 Jan 15;36(2):101–16. doi: 10.1007/s10822-021-00429-y (PMC8907097; doi:10.1007/s10822-021-00429-y)
Supplement: Supplementary file 2 — Supplementary file2 (CSV 13 kb) [file 10822_2021_429_MOESM2_ESM.csv]

		rho0	rho0	rho0
solvent		CL	NA	water
mol	c
1-naphthol	0.0	0.0	0.0	0.03287372404469995
1-naphthol	0.1	6.150522146200936e-05	6.111799615580675e-05	0.032835864171838244
1-naphthol	0.2	0.0001208112709787266	0.00012110501992628213	0.032797447939079835
1-naphthol	0.3	0.00018500339109894996	0.00018508197104703103	0.03275621787226081
1-naphthol	0.4	0.0002363124362656588	0.00023650703065797226	0.032720343533946435
1-naphthol	0.5	0.00030202183696191164	0.00030495401513804817	0.032676173011610826
1-naphthol	0.6	0.000361752242687296	0.0003582256812250358	0.03263821595277962
1-naphthol	0.7	0.00042598916572326746	0.0004272260322034375	0.03258430994638998
1-naphthol	0.8	0.0004915797997575372	0.0004882134047303653	0.03253981960391498
1-naphthol	0.9	0.0005544766555346637	0.0005547760035173388	0.0324892318917857
1-naphthol	1.0	0.0006220905469982263	0.0006228375386717964	0.03243565715141559
2-phenylphenol	0.0	0.0	0.0	0.03287740441402145
2-phenylphenol	0.1	5.6251540504215747e-05	5.64784887479247e-05	0.0328443051337739
2-phenylphenol	0.2	0.00012331818752586956	0.00012361769315555224	0.03280123708847043
2-phenylphenol	0.3	0.00018399419729206963	0.00018338602886475226	0.032760536006546645
2-phenylphenol	0.4	0.00024138425043025255	0.00024291548444113682	0.032720707009628355
2-phenylphenol	0.5	0.0003022196185640825	0.0003036181549362569	0.03268388614574906
2-phenylphenol	0.6	0.0003687056481989565	0.00036534816454460064	0.032634136587271316
2-phenylphenol	0.7	0.00042953111267153706	0.0004281788124125167	0.03258931831604206
2-phenylphenol	0.8	0.0004891023912052754	0.0004866228294533989	0.032542326472530435
2-phenylphenol	0.9	0.0005633674460991952	0.0005623333689804762	0.03248689409543825
2-phenylphenol	1.0	0.0006119235848881117	0.0006074871184359827	0.03245008835729831
222-trifluorethanol	0.0	0.0	0.0	0.03287246236589738
222-trifluorethanol	0.1	5.6442450853018994e-05	5.6666255725516605e-05	0.032841622016330174
222-trifluorethanol	0.2	0.00012686357776598166	0.00012505877000075833	0.032798367710624096
222-trifluorethanol	0.3	0.00017995222658249443	0.00018006786858518645	0.032763718743483286
222-trifluorethanol	0.4	0.00024201430528366456	0.0002423233524986846	0.032717835152698715
222-trifluorethanol	0.5	0.00030753917470067966	0.0003071106940060101	0.03266778716264255
222-trifluorethanol	0.6	0.0003625900644671976	0.00036369169510807735	0.03263202123625332
222-trifluorethanol	0.7	0.0004193619654006799	0.0004195516026719892	0.03259526760189448
222-trifluorethanol	0.8	0.0004897002910807914	0.0004882723833543506	0.03254364220766291
222-trifluorethanol	0.9	0.0005490203141440664	0.0005523665077303708	0.032491217426748695
222-trifluorethanol	1.0	0.0006131680999743995	0.0006159291531948383	0.03244166800989883
25-dimethylpyrazin	0.0	0.0	0.0	0.03287119392283576
25-dimethylpyrazin	0.1	6.350530929889125e-05	6.253955603478586e-05	0.03283759311783596
25-dimethylpyrazin	0.2	0.00012412539243709294	0.00012419661684082286	0.03279906845977227
25-dimethylpyrazin	0.3	0.00017752968030109158	0.0001776196703178241	0.032762344802373486
25-dimethylpyrazin	0.4	0.00023964685042690987	0.00023801793864869678	0.03272327994226642
25-dimethylpyrazin	0.5	0.00030540021184653315	0.00030338860715591336	0.03267657033586112
25-dimethylpyrazin	0.6	0.00036551287759836894	0.0003665177755384218	0.03263812894002953
25-dimethylpyrazin	0.7	0.00043156686023349884	0.0004308544593017533	0.0325840262838449
25-dimethylpyrazin	0.8	0.0004864751850514956	0.00048826405524121153	0.032545344765351425
25-dimethylpyrazin	0.9	0.0005503103028030373	0.0005504677978813163	0.03249001968688479
25-dimethylpyrazin	1.0	0.0006100822852430133	0.0006116323967685704	0.032446257802103064
4-aminobiphenyl	0.0	0.0	0.0	0.032876247718225865
4-aminobiphenyl	0.1	5.722830857254315e-05	5.787848249406718e-05	0.032842753579439644
4-aminobiphenyl	0.2	0.00011581411769077837	0.0001154071982013787	0.032806923205559384
4-aminobiphenyl	0.3	0.0001780106755118253	0.00017512484959978446	0.03276130243102495
4-aminobiphenyl	0.4	0.00025233173378424203	0.0002517334126139853	0.03271199476004441
4-aminobiphenyl	0.5	0.0003071896092795525	0.00030709484412525716	0.032673246960779306
4-aminobiphenyl	0.6	0.00036621575811612167	0.0003649786619486122	0.03263626493547503
4-aminobiphenyl	0.7	0.00042633783068537416	0.00042794053466799133	0.03259410360933394
4-aminobiphenyl	0.8	0.0004935282613038246	0.0004916533106629689	0.032541996385749256
4-aminobiphenyl	0.9	0.0005472611583298499	0.0005458975430774231	0.032497684269193264
4-aminobiphenyl	1.0	0.0006218108696762687	0.0006238616468446546	0.032441138144176686
4-fluorophenol	0.0	0.0	0.0	0.03287076008796508
4-fluorophenol	0.1	6.443200700429765e-05	6.395563944812912e-05	0.03283368088080926
4-fluorophenol	0.2	0.00011858751289066362	0.00011673031554460991	0.032804036484698366
4-fluorophenol	0.3	0.0001847100333045981	0.00018057404502480175	0.032754114083558265
4-fluorophenol	0.4	0.00023969294527644345	0.00023664123575397944	0.03271647169633607
4-fluorophenol	0.5	0.0003050437109051172	0.0003033122315170698	0.0326734154796895
4-fluorophenol	0.6	0.0003652119835859359	0.00036485769609482843	0.03263698441040814
4-fluorophenol	0.7	0.0004223873148592789	0.000418242422530437	0.032588135928363605
4-fluorophenol	0.8	0.000488889935211692	0.0004916114208226609	0.032543129425945456
4-fluorophenol	0.9	0.0005592643539542859	0.0005591324502063352	0.03248649305620984
4-fluorophenol	1.0	0.0006210988513978273	0.0006194668752178952	0.03243458432662138
4-iodophenol	0.0	0.0	0.0	0.032869312022564344
4-iodophenol	0.1	6.162805466048874e-05	6.134581461533034e-05	0.03283622645059624
4-iodophenol	0.2	0.00012335937022389217	0.0001301518478981599	0.032800184343066204
4-iodophenol	0.3	0.00018565561237691535	0.0001842875087623555	0.0327617043898813
4-iodophenol	0.4	0.00024342026667920888	0.0002442066646285539	0.03271898784187381
4-iodophenol	0.5	0.0003047571568991709	0.00030071251534377104	0.032678664515795264
4-iodophenol	0.6	0.0003693835986924109	0.0003668305072787564	0.03263073775311024
4-iodophenol	0.7	0.00042764711691756365	0.0004281493813400302	0.032586029712608815
4-iodophenol	0.8	0.0004953058401783951	0.0004927578777015647	0.03253329757905928
4-iodophenol	0.9	0.0005549280276133195	0.0005536451744877758	0.03249558384395088
4-iodophenol	1.0	0.0006239129310061002	0.0006270510269832982	0.032436498238583716
4-nitroaniline	0.0	0.0	0.0	0.032872156192960814
4-nitroaniline	0.1	6.426841858282498e-05	6.148287189113091e-05	0.03283405349601126
4-nitroaniline	0.2	0.00011514000103200625	0.0001140873546395718	0.03280495363008204
4-nitroaniline	0.3	0.00017908615722450052	0.00017914997043946658	0.032762667392385585
4-nitroaniline	0.4	0.00024392917131945161	0.0002420505409742228	0.032714570176508674
4-nitroaniline	0.5	0.00031066942563683883	0.00030986801049159407	0.032671291226193326
4-nitroaniline	0.6	0.00036218376998723817	0.0003606410930110352	0.03263748217100818
4-nitroaniline	0.7	0.0004309296345652133	0.0004256029580134762	0.03258165506109348
4-nitroaniline	0.8	0.0004937677439336278	0.00049469688082177	0.03253447144781113
4-nitroaniline	0.9	0.0005614744519381045	0.0005594713449633686	0.03248897587166598
4-nitroaniline	1.0	0.0006109669003444166	0.0006111658548945633	0.0324480606623685
acetanilide	0.0	0.0	0.0	0.0328764684449012
acetanilide	0.1	6.131292745823524e-05	6.132227080763912e-05	0.03284209178906455
acetanilide	0.2	0.00011905616297542285	0.00011776282590412112	0.03280160358844968
acetanilide	0.3	0.00018528098076959015	0.0001826552542562933	0.03275357603393821
acetanilide	0.4	0.00024226070864449077	0.00024535623825857765	0.03272030132812427
acetanilide	0.5	0.00030381152194533875	0.00030298165030442643	0.03267937142830442
acetanilide	0.6	0.0003670719512537032	0.00036374867994355296	0.03262855620870443
acetanilide	0.7	0.0004266905893291842	0.00042741200712073006	0.03258633698247385
acetanilide	0.8	0.0004886830718044094	0.00048622510490752246	0.032538324657239784
acetanilide	0.9	0.0005513243779932251	0.0005469903048709263	0.03249064735428105
acetanilide	1.0	0.0006153925200031762	0.0006166275088630536	0.03244409339953571
benzene	0.0	0.0	0.0	0.0328682562227203
benzene	0.1	5.475756746297677e-05	5.413272674072885e-05	0.03283609163072102
benzene	0.2	0.00012239632727976182	0.0001207505862480596	0.032796400885152004
benzene	0.3	0.00017974347717305612	0.00018089343964349279	0.032758046196768205
benzene	0.4	0.00024525687969499075	0.000240736476539202	0.0327179551545808
benzene	0.5	0.0002998258571462281	0.0003023912786993558	0.03268159041034475
benzene	0.6	0.00036678022403201	0.0003650268479809752	0.032632402540413524
benzene	0.7	0.0004241887153932908	0.00042544958639467343	0.03258582180759448
benzene	0.8	0.0004917324321262697	0.0004864743420307367	0.03253349318430692
benzene	0.9	0.0005498615102227631	0.0005483987561872137	0.03249011508571266
benzene	1.0	0.0006179376218139603	0.0006182188852341423	0.0324342858221528
benzophenone	0.0	0.0	0.0	0.032871185213379256
benzophenone	0.1	5.732084335224161e-05	5.87617093572735e-05	0.032841452749436
benzophenone	0.2	0.00012650231124807396	0.0001287114559934654	0.032798906566172244
benzophenone	0.3	0.00018303718595764635	0.000183349196989465	0.032760233451111315
benzophenone	0.4	0.00024202181480621957	0.0002393316314690183	0.03272222603852402
benzophenone	0.5	0.00031127121476584845	0.00031136591525234903	0.03267740186429978
benzophenone	0.6	0.0003697795769809288	0.00037183896306475266	0.032632797905331384
benzophenone	0.7	0.00042827979000431695	0.00042666258187000136	0.03258509884743748
benzophenone	0.8	0.0004914788130872358	0.0004924499572919375	0.03254318713558881
benzophenone	0.9	0.0005583579400895127	0.0005564785410514979	0.032488539751518185
benzophenone	1.0	0.0006193509453581591	0.0006187641873354966	0.032442014473983496
bisphenol_a	0.0	0.0	0.0	0.032871395500353486
bisphenol_a	0.1	6.120178178659224e-05	6.002624623403509e-05	0.03283471156867457
bisphenol_a	0.2	0.00011748104309228776	0.00011594229702237842	0.032802559644904764
bisphenol_a	0.3	0.00017921638583616014	0.00017808135612019485	0.03276019077372425
bisphenol_a	0.4	0.0002448963376325807	0.0002461546989910935	0.032713756975497985
bisphenol_a	0.5	0.00030598554448490675	0.00030668244080078375	0.03267884540732388
bisphenol_a	0.6	0.00035988151516411817	0.00035849149025642444	0.03263539295468094
bisphenol_a	0.7	0.0004272573913766887	0.000427775030388183	0.03259054292013107
bisphenol_a	0.8	0.0004892777577488746	0.0004886787394732707	0.03253908871571591
bisphenol_a	0.9	0.0005562136851301441	0.0005541557847247581	0.0324908878277872
bisphenol_a	1.0	0.0006172888578704839	0.0006125097638646879	0.03243812922041607
caffeine	0.0	0.0	0.0	0.032873701059998324
caffeine	0.1	5.848969698097583e-05	5.970121477456187e-05	0.03284014199509624
caffeine	0.2	0.00011817450089097531	0.00011609199145780313	0.032801918737467024
caffeine	0.3	0.00017475194996183845	0.00017647015022617695	0.03276835011820771
caffeine	0.4	0.0002436916148721575	0.00024074584093192896	0.03271845621348022
caffeine	0.5	0.000301476658739651	0.0003009312304248477	0.03268067592157374
caffeine	0.6	0.0003633027693653208	0.00035832879758465564	0.032638106801762184
caffeine	0.7	0.000423574947547649	0.0004224956619230823	0.032594453774475826
caffeine	0.8	0.0004904892644745782	0.0004931919923311027	0.032541044421901026
caffeine	0.9	0.0005578175963967822	0.0005597197083552409	0.03248923734057947
caffeine	1.0	0.0006256796233928139	0.0006238263587816088	0.03242978434400759
carbazole	0.0	0.0	0.0	0.03287231228768342
carbazole	0.1	6.170805572380376e-05	6.0077342403205514e-05	0.03283828169407818
carbazole	0.2	0.00012273606044936388	0.0001225031328758636	0.032801828015596834
carbazole	0.3	0.00018331927977452192	0.00018271924716405395	0.032760787309869324
carbazole	0.4	0.0002478496277036913	0.00024599513545248684	0.03271904162822556
carbazole	0.5	0.00030409975861844004	0.00030169153486984973	0.032684550648188704
carbazole	0.6	0.00037506348755178017	0.0003690916969931364	0.03262572026336267
carbazole	0.7	0.0004298391755651218	0.00043044669312908816	0.03259119658597492
carbazole	0.8	0.00048768575714378876	0.00048657517399446575	0.032545344774575845
carbazole	0.9	0.0005594624693049284	0.0005627689167843214	0.032487844518687296
carbazole	1.0	0.0006145241090146751	0.0006189722804565573	0.03244475005823433
methylphenylsulfoxide	0.0	0.0	0.0	0.03286674282717806
methylphenylsulfoxide	0.1	5.8845737679577684e-05	6.0552633181411524e-05	0.03283551129576977
methylphenylsulfoxide	0.2	0.00012120224413910665	0.00012031620257195574	0.03279757228357076
methylphenylsulfoxide	0.3	0.00017900557659981923	0.00018447261098182804	0.03276448768793516
methylphenylsulfoxide	0.4	0.00024146228381156655	0.00024314449091224146	0.03271761306426762
methylphenylsulfoxide	0.5	0.00030461790674254663	0.0003024445537366214	0.032677851940326484
methylphenylsulfoxide	0.6	0.00036664230704367865	0.00036713324713774436	0.03263046826690652
methylphenylsulfoxide	0.7	0.00042538573235280337	0.00042324792730338655	0.03258686402173404
methylphenylsulfoxide	0.8	0.0004893873479842845	0.0004917493572843449	0.03254526638163964
methylphenylsulfoxide	0.9	0.0005535968223931352	0.0005551893730034569	0.032490408161353485
methylphenylsulfoxide	1.0	0.0006136785361352961	0.0006122753691743515	0.0324429511467471
toluene	0.0	0.0	0.0	0.032867267797820704
toluene	0.1	6.438013576277242e-05	6.252609014497657e-05	0.032830986630563545
toluene	0.2	0.00011922254342052693	0.00011766763026158076	0.03279723048720299
toluene	0.3	0.00018306993710455311	0.00018517397313076424	0.032759916139404134
toluene	0.4	0.0002470155847573929	0.0002475607692741526	0.032717346267366006
toluene	0.5	0.0002966256861418152	0.0002972667117828408	0.03267716745619972
toluene	0.6	0.0003617823615962093	0.000363893968382308	0.03263366442751106
toluene	0.7	0.0004318299744322455	0.0004340521130997143	0.03258553541885998
toluene	0.8	0.0004863566073652793	0.000487772320274494	0.032545290122441305
toluene	0.9	0.0005530352383772579	0.0005516646220229283	0.03248948301065565
toluene	1.0	0.0006177522914218566	0.0006164173913043477	0.032440988954171565
